# Supplementary material for: Pneumonectomy for Unilateral Proximal Interruption of Pulmonary Artery: A Case Series from the Literature
Source: Life (Basel). 2023 Dec 12;13(12):2328. doi: 10.3390/life13122328 (PMC10744847; doi:10.3390/life13122328)
Supplement: Supplementary file 1 [file life-13-02328-s001.zip]

Archive with 7 entries (7 files):
- Supplementary Figure S1.jpg
- Supplementary Figure S2.jpg
- Supplementary Tables and Figures.pdf
- Supplementary Video S1.mp4
- Supplementary Video S2.mp4
- Supplementary Video S3.mp4
- Text S1. Case report.pdf
